# Supplementary material for: NKG2C+ NK Cells for Immunotherapy of Glioblastoma Multiforme
Source: Int J Mol Sci. 2022 May 23;23(10):5857. doi: 10.3390/ijms23105857 (PMC9148069; doi:10.3390/ijms23105857)
Supplement: Supplementary file 1 [file ijms-23-05857-s001.zip]

Archive with 1 entries (1 files):
- ijms-1725600-supplementary.pdf
